# Supplementary material for: Exogenous Melatonin Enhances Dihydrochalcone Accumulation in Lithocarpus litseifolius Leaves via Regulating Hormonal Crosstalk and Transcriptional Profiling
Source: Int J Mol Sci. 2024 Apr 23;25(9):4592. doi: 10.3390/ijms25094592 (PMC11083347; doi:10.3390/ijms25094592)
Supplement: Supplementary file 1 [file ijms-25-04592-s001.zip]

Archive with 2 entries (2 files):
- Supplementary Figure S1-S3.pdf
- Supplementary Table S1-S11.pdf
